# Supplementary material for: Effect of Aeration Intensity on Performance of Lab-Scale Quorum-Quenching Membrane Bioreactor
Source: Membranes (Basel). 2022 Mar 2;12(3):289. doi: 10.3390/membranes12030289 (PMC8953932; doi:10.3390/membranes12030289)
Supplement: Supplementary file 1 [file membranes-12-00289-s001.zip]

Archive with 1 entries (1 files):
- membranes-1591084-supplementary.pdf
